# Supplementary material for: Cobalt Phthalocyanine-Doped Polymer-Based Electrocatalyst for Rechargeable Zinc-Air Batteries
Source: Materials (Basel). 2023 Jul 20;16(14):5105. doi: 10.3390/ma16145105 (PMC10386096; doi:10.3390/ma16145105)
Supplement: Supplementary file 1 [file materials-16-05105-s001.zip]

Archive with 1 entries (1 files):
- materials-2509104-supplementary.pdf
